# Supplementary material for: Synthetic Cadaver Odorants and the Sulfur Gap: Linking Chemistry and Canine Olfaction in Human Remains Detection
Source: Molecules. 2025 Oct 13;30(20):4066. doi: 10.3390/molecules30204066 (PMC12565842; doi:10.3390/molecules30204066)
Supplement: Supplementary file 1 [file molecules-30-04066-s001.zip]

Archive with 1 entries (1 files):
- molecules-3891187-supplementary.xlsx
