# Supplementary material for: Synthetic Cadaver Odorants and the Sulfur Gap: Linking Chemistry and Canine Olfaction in Human Remains Detection
Source: Molecules. 2025 Oct 13;30(20):4066. doi: 10.3390/molecules30204066 (PMC12565842; doi:10.3390/molecules30204066)
Supplement: Supplementary file 1 [file molecules-30-04066-s001.zip › molecules-3891187-supplementary.xlsx]

## Sheet: VOCs
Table S1. Volatile organic compounds (VOCs) reported from human remains across published studies.
x - Detected
a - Mean concentration (nmol/L)
b - Presented as substance gradient (correlation of molar concentration)
c - Concentration (ppt)
d - Percentage of samples in which the VOC was detected (%)
e - Suggested human specific VOCs
f - Percentage (%) contribution
g - Concentration (μg/m3)
h - Mentioned compounds in the paper text
i - Prominent VOCs
FET-GC-ITD - Full Evaporation Technique-Gas Chromatography-Ion-Trap Detection
GC-O - Gas Chromatography-Olfactometry
HRTOFMS - High-Resolution Time-of-Flight Mass Spectrometry
ND - not detected
NS - not specified
PMI - Post Mortem Interval
SPME GC-MS - Solid Phase MicroExtraction Gas Chromatography-Mass Spectrometry
TD–GC×GC–TOFMS - Thermal Desorption-Two-Dimensional Gas Chromatography-Time-of-Flight Mass Spectrometry
TD-GC-MS - Thermal Desorption-Gas Chromatography-Mass Spectrometry
Reference	[32]	[33]	[9]	[34]				[35]	[36]														[37]	[38]	[39]	[40]	[41]	[42]	[43]	[44]	[45]	[46]	[47]	[48]					[49]	[50]	[51]	[52]			[53]	[54]
Volatile Organic Compounds
Nitrogen-containing compounds
1,4-Benzenediamine, N,N``-bis(1-methylethyl)-																											x
12-Methylaminolauric acid
1-Butanamine, 3-methyl-																																										ND	ND	284
1H-Pyrazolo[3,4-d]pyrimidin-4-amine
1H-Pyrrole, 2,5-dimethyl-																									x
1H-Pyrrole, 3-methyl-
1-Octadecanamine, N-methyl-
1-Octanamine, N-methyl-
1-Propanamine, 2-methyl-																																										ND	ND	53
2,6-Lutidine
2-Amino-1,3-propanediol
2-Butanamine, 3-methyl-
2-Heptanamine, 5-methyl-
2-Hexanamine, 4-methyl-
3,3-Dimethyl-4-methylamino-butan-2-one
3,4-Tetramethylene-5,5-pentamethyl-2-pyrazoline
3-Amino-2-ethyl-butyric acid
3-Methyl-1,2-diazirine
4-(2-Acetoxyphenyl)-1-ethyl-3-methyl-5-(4-nitrophenyl)pyrazole
4-Cyanocyclohexene
Acetamide, 2,2,2-trifluoro-
Acetic acid, hydrazide
Acetonitrile																																										ND	8	45
Acetonitrile, dimethylamino-																																										ND	ND	254
Acetonitrile, hydroxy-
Acrylonitrile																																										ND	ND	6
Aniline																																x
Aziridine, 2,2,3,3-tetramethyl-
Benzeneethanamine, 2-fluoro-β,5-dihydroxy-N-methyl-
Benzeneethanamine, 3-fluoro-β,5-dihydroxy-N-methyl-
Benzhydrazide, 2-benzoyl-N2-benzoyl-
Benzonitrile																							88.89																			ND	ND	4
Butanenitrile																																								37.5
Butanenitrile, 2-methyl-
Butanenitrile, 3-methyl-																																								37.5
Carbamic acid, monoammonium salt
Carbohydrazide
Cyanic acid, 2-methylpropyl ester
Cyclohexane, isocyanato-
Cycluron
Desmethyldoxepin
Diphenylamine
dl-3-Aminoisobutyric acid, N-methyl-, methyl ester
dl-Alanyl-dl-leucine
dl-Alanyl-l-alanine
dl-Phenylephrine
Ethane, nitro-
Formamide, N,N-dibutyl-																																x
Formamide, N,N-dimethyl-																																										ND	ND	13
Formamide, N-formyl-N-methyl-																																x
Heptanenitrile																								x
Hexanenitrile
Hydroxyurea
Indole									x	x			x				x							x							x			x	x							ND	ND	17
Methenamine								382
Methyl isocyanide
N-(2-methylbutyl)acetamide																														x
N-(3-methylbutyl)acetamide																														x
N,N,O-Triacetylhydroxylamine
N-Dodecylmethylamine
n-Hexylmethylamine
Nitrosomethane																															x
Octodrine
Oxime-, methoxy-phenyl-																							25.93									x
Phenethylamine, p,α-dimethyl-
Phenol, 4-[2-(methylamino)ethyl]-
Propanenitrile, 2-methyl-
Pyrazine, 2,5-dimethyl-																																										ND	ND	8
Pyrazine, methyl-																																														x	x	x	x
Pyrazine, trimethyl-																																														x	x	x	x
Pyridine																								x	x					x										50		3	3	76		ND	x	x	ND
Pyridine, 2,3,4,5-tetrahydro-
Pyridine, 2,4,6-trimethyl-
Pyridine, 2,4-dimethyl-
Pyridine, 2-methyl-
Pyridine, dimethyl-																									x
Pyrrolidine																																										ND	ND	11
Quinoline																																										ND	ND	3
Quinoline, 1,2-dihydro-2,2,4-trimethyl-
tert-butyl (cyanomethyl)carbamate																										x
Tetramethylpyrazine																								x
Trimethylamine																																										57	75	1476		ND	x	x	ND
Tuaminoheptane
Urea																																										ND	ND	14
Urea, tetramethyl-
Sulfur-containing compounds
1-[2-Methyl-3-(methylthio)allyl]cyclohex-2-enol																											x
1-Methylthioheptane																								x
1-Methylthiohexane																								x
1-Methylthiopentane																								x
2,4-Dithiapentane																								x
2-Acetylmethylamino-4,5,6,7-tetrahydrobenzothiazol-7-one
2-Undecanethiol, 2-methyl-
3H-1,2-dithiol-3-one, 5-methyl-																											x
3-Methylthio-1-propanol																									x					x
6-Thiopyrazolo[3,4-d]pyrimidin-4,6(5H,7H)-dione-3-carboxamide
Benzothiazole
Carbon disulfide			0.85					34																x												x	x	x				ND	4	42	x
Carbon oxide sulfide			0.1
Cyclohexane, isothiocyanato-
Di-n-decylsulfone																											x
Diphenyl sulfide
Disulfide, bis(1,1,3,3-tetramethylbutyl)																											x
Disulfide, diethyl																									x					x
Disulfide, dimethyl			13.39	4.605	2.197	1.267	1.915	58		x			x	x	x		x		x	x		x		x	x		x				x				x	x	x	x		62.5	4.4	317	863	1621	x
Disulfide, methyl 2-butyl																								x
Disulfide, methyl ethyl			0.96	0.018	0.008	0.008	0.033																	x																		ND	ND	2
Disulfide, methyl isopropyl																								x																		ND	ND	12
Disulfide, methyl propyl			0.04																					x
Disulfide, Methyl(methylthio)ethyl																									x					x
Disulfide, Methyl(methylthio)methyl																																										ND	ND	4
Hydrogen sulfide																								x
Isothiazole, 3-methyl-
Isothiocyanic acid, methyl ester																																										ND	ND	139
Methanesulfonic anhydride
Methanethiol																																										ND	ND	4
Methyl allyl disulfide																															x
Propane, 2-(methylthio)-
S-Methyl-3-methylbutanethioate																								x
S-Methylethanethioate																								x
S-Methylpropanethioate																								x
Sulfide, dimethyl				ND	ND	ND	0.019																																			11	14	27
Sulfone, dimethyl																																								50		ND	ND	2
Sulfur dioxide								11373																x
Tetrasulfide, dimethyl																								x			x															2	5	132
Thiocyanic acid, methyl ester																																								38		ND	ND	2		x	x	x	x
Thiophen-2-methylamine, N-(2-fluorophenyl)-																											x
Thiophene, 2-methyl-
Thiophene, 2-pentyl-
Thiourea
Trisulfide, dimethyl			0.67	0.014	0.016	0.033	0.594	76															55.56	x	x		x				x										<1	23	124	720		x	x	x	x
Halogen-containing compounds
1,1-Dichloro-1-fluoroethane								4
1,2,3-Trifluoro-4-trifluoromethylbenzene
1,2,4-Trifluorobenzene
1,2-Benzenediol, o-(4-methoxybenzoyl)-o'-(2,2,3,3,4,4,4-heptafluorobutyryl)-
1,3,5-Trifluorobenzene
2,4,4-Trimethyl-1-pentanol, trifluoroacetate																											x
2,5-Difluorobenzaldehyde
2-Chloroethanol
2-Trifluoroacetoxypentadecane
3-Trifluoroacetoxydodecane
7-Heptadecyne, 17-chloro-
Acetic acid, trifluoro-, ethyl ester
Benzene, 1,2,3,5-tetrafluoro-
Benzene, 1,2-difluoro-4-(trifluoromethyl)-
Benzene, 1,4-dichloro-																																										ND	3	ND
Benzene, 1-chloro-2-methoxy-																															x
Benzene, 1-chloro-4-(trifluoromethyl)-
Benzene, bromo-
Benzene, chloro-
Benzene, pentafluoro-
Butane, 1,1,3,4-tetrachloro-1,2,2,3,4,4-hexafluoro-
Butane, 1,2,4-trichloro-1,1,2,3,3,4,4-heptafluoro-
Butane, 1-chloro-																																										31	21	ND
Carbamic acid, N-[1,1-bis(trifluoromethyl)ethyl]-, 4-(1,1,3,3-tetramethylbutyl)phenyl ester
Chlorodifluoromethane			0.02
Chloromethane			0.05
Dichlorodifluoromethane								109																																		ND	8	ND
Dichloromethane																																										1	ND	ND
Dichlorotetrafluoroethane								15
Dodecane, 1-iodo-
Ethane, 1,1,2-trichloro-1,2,2-trifluoro-								122
Ethane, 1,2-dichloro-
Ethane, hexachloro-
Ethane, tetrachloro-				ND	ND	ND	0.003	148
Ethanol, 2,2-dichloro-
Ethanol, 2-fluoro-
Ethyne, fluoro-
Glutaric acid, 2-fluorophenyl 2,4-dimethylpent-3-yl ester
Hexestrol, O-trifluoroacetyl-
Propane, 1,2-dichloro-																																										48	14	ND
Propane, 1,2-dichloro-2-methyl-																																										ND	ND	16
Sevoflurane																																										206	ND	ND
Tetrachloroethylene									x	x	x		x	x		x			x	x		x												x	x
Tetrachloromethane			0.06					83
Trichloroethylene								7
Trichloromethane								83																																		1	ND	3
Trichloromonofluoromethane								120
Linear and branched aliphatics
1,3-Pentadiene			0.006
1,4-Heptadiene
1-Decene		x																						x															x
1-Docosene
1-Dodecene		x																																								5	ND	7
1-Heptene		x	0.78																																				x			ND	ND	10
1-Heptene, 2,4-dimethyl-
1-Hexacosene
1-Hexene																																							x
1-Hexene, 2-ethyl-																																										154	149	ND
1-Nonene		x																																					x
1-Nonene, 2,4,6-trimethyl-																																							x
1-Octene		x																																					x			ND	3	7
1-Pentadecene																								x
1-Pentadecene, 2-methyl-
1-Pentene			0.01
1-Pentene, 2,4,4-trimethyl-																																x
1-Propene			0.008
1-Propene, 2-methyl-			0.01
1-Tridecene		x
1-Undecene		x		ND	ND	ND	0.004																	x
2,3-Dimethyl-3-heptene, (Z)-
2,6-Octadiene, 2,6-dimethyl-																																x
2-Heptene																																							x
2-Hexene																																							x
2-methyl-3-heptene																										x
2-Octene			0.09																					x
2-Pentene, 3-ethyl-4-methyl-																																										53	48	ND
2-Pentene, 4-methyl-			0.11
2-Pentene, cis-3,4,4-trimethyl-																										x
3,5-Dimethyl-3-heptene
3-Hexene, 2,3-dimethyl-																																										140	137	ND
3-methyl-2-heptene																																										187	192	ND
3-Octene			0.05																							x																29	28	ND
3-Tridecene																											x
4-Nonene																																										13	ND	ND
4-Tetradecene, (Z)-
4-Undecene, 3-methyl-, (E)-
5-Ethyldecane
7-Tetradecene
Butane																																										ND	4	34
Butane, 2,2,3,3-tetramethyl-																																							x
Butane, 2,2,3-trimethyl-			0.1
Butane, 2,2-dimethyl-			0.02
Butane, 2-methyl-																																										5	4	20
Cetene
Decadiene		x
Decane		x		ND	ND	ND	0.005																	x				x								x			x			103	39	12
Decane, 2,2-dimethyl-																																										ND	29	ND
Decane, 2,6,6-trimethyl-																											x
Decane, 2,6,7-trimethyl-
Decane, 2,6,8-trimethyl-
Decane, 2-methyl-
Decane, 4-ethyl-
Decane, 4-methyl-																																							x			11	11	ND
Decane, 5,6-bis(2,2-dimethylpropylidene)-, (E,Z)-																											x
Decane, 5-methyl-																																										12	13	ND
Decane,trimethyl-				0.016	0.01	0.004	0.009
Dodecadiene		x
Dodecane		x																										x														86	99	19
Dodecane, 2,7,10-trimethyl-
Dotriacontane
Heptacosane
Heptadecane																							100			x
Heptane			1.64	ND	ND	ND	0.016																	x				x		x									x			6	5	40
Heptane, 2,2,4,6,6-pentamethyl-																																										25	47	35
Heptane, 2,3-dimethyl-																																										ND	1	3
Heptane, 2,4,6-trimethyl-																																										ND	ND	169
Heptane, 2,4-dimethyl-			1.68																																				x	37.5	<1	16	2	7
Heptane, 2,6-dimethyl-																																										ND	ND	9
Heptane, 2-methyl-			0.07																																							ND	ND	40
Heptane, 3,3,5-trimethyl-																																										ND	ND	25
Heptane, 3,5-dimethyl-
Heptane, 3-ethyl-2-methyl-																															x
Heptane, 3-methyl-			0.08																																							4	2	35
Heptane, 4-methyl-																																							x			ND	ND	15
Hexadecane																							77.78																			3	8	2
Hexane			5.58	ND	0.002	0.004	0.003	117																x						x						x	x	x				ND	ND	16
Hexane, 2,2,4-trimethyl-
Hexane, 2,3,5-trimethyl-																																										ND	ND	3
Hexane, 2,3-dimethyl-			0.04																																				x			ND	ND	8
Hexane, 2,4,4-trimethyl-																																										ND	ND	4
Hexane, 2,4-dimethyl-																																							x			ND	ND	14
Hexane, 2,5-dimethyl-																																										ND	ND	9
Hexane, 2-methyl-			0.24
Hexane, 3,4-bis(1,1-dimethylethyl)-2,2,5,5-tetramethyl-
Hexane, 3,4-dimethyl-
Hexane, 3-methyl-			0.19																																				x			4	2	11
Hexane, 4-ethyl-2-methyl-																																										ND	ND	3
Hexane, tetramethyl				ND	ND	0.012	0.026
Isoprene			0.02																																							3	8	28
Nonadecane
Nonane		x																						x				x														4	11	18
Nonane, 2,2,4,4,6,8,8-heptamethyl-																																										13	ND	ND
Nonane, 2,6-dimethyl-																																										ND	ND	13
Nonane, 2-methyl-																									x
Nonane, 3,7-dimethyl-																																										12	15	ND
Nonane, 3-methyl-
Nonane, 4-methyl-
Octadecane, 6-methyl-
Octane		x	1.44	0.038	0.014	0.009	0.028																	x				x		x		x							x			ND	ND	39
Octane, 2,4,6-trimethyl-																										x
Octane, 2,5-dimethyl-																									x																	ND	ND	3
Octane, 2,6-dimethyl-
Octane, 2-methyl-			0.03																																							ND	ND	23
Octane, 3,5-dimethyl-
Octane, 3,6-dimethyl-			0.03
Octane, 3-methyl-																																										ND	ND	30
Octane, 4-ethyl-																																										10	3	11
Octane, 4-methyl-
Pentadecane																							100	x																		9	17	ND
Pentane			0.27																																							5	7	47
Pentane, 2,2,4-trimethyl-
Pentane, 2,3,3-trimethyl-			0.07
Pentane, 2,3,4-trimethyl-			0.1
Pentane, 2,3-dimethyl-			0.08																																							ND	ND	4
Pentane, 2,4-dimethyl-			0.25
Pentane, 2-methyl-			2.61																																							5	3	ND
Pentane, 3,3-dimethyl-
Pentane, 3-ethyl-
Pentane, 3-methyl-			1.86
Propane, 2-methyl-																																										ND	2	15
Propane, 3-methyl-																																										ND	ND	15
Tetracosane
Tetradecane																							66.67																			16	36	6
trans-β-Ocimene
Tridecane		x																					85.19					x														46	222	2
Tridecane, 2-methyl-																																							x
Tridecane, 3-methyl-
Undecadiene		x
Undecane		x						178															14.81	x				x														96	68	14
Undecane, 2,2-dimethyl-																											x
Undecane, 2,5-dimethyl-
Undecane, 2,6-dimethyl-
Undecane, 2-methyl-																																							x
Undecane, 3,8-dimethyl-
Undecane, 3-methyl-
Undecane, 4-methyl-
Undecane, 5-methyl-
α-Farnesene																															x
β-Myrcene																																										3	ND	24
Cyclic aliphatics
(+)-p-Menth-1-en																																										9	12	ND
1,4-Methanobenzocyclodecene, 1,2,3,4,4a,5,8,9,12,12a-decahydro-
1,7-Dimethyl-4-(1-methylethyl)cyclodecane																											x
2-Cyclohexen-1-one, 3-methyl-6-(1-methylethyl)-																																x
3-Carene																																										48	58	348
3-Menthene																															x
Bicyclo[3.1.0]hexane, 4-methylene-1-(1-methylethyl)-
Bicyclo[3.1.1]hept-2-ene, 3,6,6-trimethyl-
Bicyclo[3.1.1]heptane, 6,6-dimethyl-2-methylene-, (1S)-
Bourbonene																															x
Camphene																																										ND	1	5
Cyclodecene		x
Cyclodecene, 1,1`-(2-ethyl-1,3-propanediyl)bis-																											x
Cyclohexane																																										ND	ND	2
Cyclohexane, 1,1,2,3-tetramethyl-			0.007
Cyclohexane, 1,2,4-trimethyl																																										ND	ND	42
Cyclohexane, 1,2,4-trimethyl-
Cyclohexane, 1,2,4-trimethyl(1-alpha)-			0.01																																							ND	ND	21
Cyclohexane, 1,2-dimethyl-, cis-																																										ND	ND	11
Cyclohexane, 1,3,5-trimethyl-			0.008																																							ND	ND	10
Cyclohexane, 1,3,5-trimethyl-, cis-																																										ND	ND	17
Cyclohexane, 1,3-dimethyl-, cis-
Cyclohexane, 1,3-dimethyl-, trans-																																										6	27	36
Cyclohexane, 1,4-dimethyl-																																										3	ND	11
Cyclohexane, 1-ethyl, 3-methyl-																																										ND	ND	5
Cyclohexane, 1-ethyl, 4-methyl-			0.02
Cyclohexane, 2-methylpropyl-																										x
Cyclohexane, butyl-																																										169	8	ND
Cyclohexane, ethyl-																																										4	4	17
Cyclohexane, methyl-																																							x			4	3	83
Cyclohexane, propyl-																																										8	6	4
Cyclohexene, 1-methyl-4-(1-methylethylidene)-																								x
Cyclopentane, (2-hexyloctyl)-																											x
Cyclopentane, 1,3-dimethyl-, cis-
Cyclopentane, 1,4-dimethyl-			0.04
Cyclopentane, 1-ethyl-3-methyl-, trans-
Cyclopentane, ethyl-
Cyclopentane, methyl-			2.11																													x
Cyclopropane, 1,1,2-trimethyl-3-(2-methylpropyl)-
Gurjunene																															x
Heptylcyclohexane
Isopropylcyclobutane
Limonene			0.06	ND	ND	ND	0.005																				x				x										1.2	18	16	31
Sabinene																																										2	ND	ND
Terpinolene																															x											4	4	12
Thujene																															x
trans-Decaline																																										19	29	ND
Tricyclo[2.2.1.0(2,6)]heptane, 1,7,7-trimethyl-
α-Pinene			0.09																												x											38	60	386
β-Pinene																																										9	6	14
Aromatics
(R)-9-[(S)-2-(Hydroxymethyl)pyrrolidin-1-yl]-3-methyl-3,4-dihydro-2H-benzo[b][1,4,5]oxathiazepine 1,1-dioxide
1,1'-Biphenyl, 2,2',5,5'-tetramethyl-
1H-Indene, 2,3-dihydro-			0.3
1H-Indene, 2,3-dihydro-4-methyl-
1H-Indene, 2,3-dihydro-5-methyl-
2,4-Dimethylfuran
3-Methyl-2-(2-methyl-2-butenyl)-furan
Acenaphthene
Benzene	x	x	0.65					98																				x														4	3	34
Benzene, (1-butylheptyl)-
Benzene, (1-butylnonyl)-
Benzene, (1-butyloctyl)-
Benzene, (1-ethyldecyl)-
Benzene, (1-ethylnonyl)-																										x
Benzene, (1-methyldecyl)-																										x
Benzene, (1-methylethyl)-
Benzene, (1-methylpropyl)-
Benzene, (1-methylundecyl)-
Benzene, (1-pentylheptyl)-																										x
Benzene, (1-pentyloctyl)-
Benzene, (1-propylnonyl)-
Benzene, (1-propyloctyl)-
Benzene, 1,1'-(1-methylethylidene)bis[4-methyl-
Benzene, 1,2,3,4-tetramethyl-																							22.22
Benzene, 1,2,3-trimethyl-			1.42	ND	ND	ND	0.004																88.89					x
Benzene, 1,2,4,5-tetramethyl-
Benzene, 1,2,4-trimethyl-			4.04																									x														2	1	1
Benzene, 1,2-diethyl-			0.12
Benzene, 1,2-dimethyl-	x			0.001	0.001	0.002	0.013	287																		x	x	x														10	6	3
Benzene, 1,3,5-trimethyl-			2.54																									x
Benzene, 1,3,5-tri-tert-butyl-
Benzene, 1,3-dimethyl-	x		0.55	0.001	0.001	0.001	0.011																					x
Benzene, 1,4-dimethyl-	x		0.33	0.003	0.015	0.022	0.058	176	x	x	x	x	x	x	x	x	x	x	x	x	x						x	x													<1
Benzene, 1,4-dimethyl-/1,3-dimethyl-																																										28	14	16
Benzene, 1-ethyl-2-methyl-			1.62					80
Benzene, 1-ethyl-3-methyl-			2.39
Benzene, 1-ethyl-4-methyl-			0.04
Benzene, 1-methyl-3-(1-methylethyl)-
Benzene, 1-methyl-3-propyl-
Benzene, 1-methyl-4-(1-methylpropyl)-
Benzene, 1-methyl-4-butyl-
Benzene, 1-methyl-4-propyl-
Benzene, 2-ethyl-1,4-dimethyl				ND	ND	ND	0.003
Benzene, butyl-																												x
Benzene, decyl-
Benzene, ethyl-	x		0.19					102																				x			x											7	5	4
Benzene, pentyl-
Benzene, propyl-	x																											x
Benzene, tert-butyl-																												x
Biphenyl
Cumene																												x														21	33	ND
Dibenzofuran
Furan, 2,5-dimethyl-
Furan, 2-butyl-			0.05
Furan, 2-ethyl-			1.14
Furan, 2-pentyl-													x		x	x	x	x	x	x	x	x										x								37.5	<1
Furan, 3-(4-methyl-3-pentenyl)-
Furan, 3-methyl-2-(2-methyl-2-butenyl)-
Indan																																										ND	ND	2
Indan, 1-methyl-
Indene																												x
m-Cymene																																										ND	ND	13
Mesitylene
Naphthalene				ND	ND	ND	0.026	229															66.67					x
Naphthalene, 1,2,3,4-tetrahydro-
Naphthalene, 1,2,3,4-tetrahydro-2-methyl-
Naphthalene, 1,2,3,4-tetrahydro-6-methyl-
Naphthalene, 2-methyl-
p-Cymene
Styrene				ND	ND	ND	0.006	29															100					x													<1	1	4	1
Toluene	x		10.11	0.001	0.001	0.001	0.046	218			x	x		x	x	x						x	59.26					x								x					7.8	33	10	37
Toluene, 2-ethyl-																												x
Toluene, 3-ethyl-																												x
α-Methylstyrene				ND	ND	ND	0.006																																			10	ND	ND
Alcohols & Phenols
1,2-Ethanediol
1-Butanol			0.82																					x	x																	26	211	263	x
1-Butanol, 2-ethyl-																								x
1-Butanol, 2-methyl-																								x	x									x	x
1-Butanol, 3-methyl-																								x	x															76	1.2	8	14	1279		ND	x	x	x
1-Dodecanol
1-Heptanol																								x
1-Hepten-3-ol																																x
1-Hexanol											x	x	x		x		x	x			x
1-Hexanol, 2-ethyl				ND	ND	ND	0.023				x	x	x		x			x	x		x		100																x			1048	301	26
1-Octanol											x	x			x			x			x		77.78
1-Octen-3-ol											x	x			x		x	x			x			x
1-Pentanol			0.31													x		x	x	x	x	x		x										x	x							ND	10	14
1-Pentanol, 2,2,4-trimethyl-																																										79	146	ND
1-Pentanol, 2-ethyl-4-methyl-
1-Pentanol, 2-methyl-			0.07
1-Pentanol, 4-methyl-																																										ND	ND	12
1-Penten-3-ol																																										2	2	ND
1-Propanol																								x	x																	138	222	241
1-Propanol, 2-methyl-			0.05																					x	x																<1	15	9	475
1-Undecanol																																										ND	ND	78
2,4-Di-tert-butylphenol																																										1	ND	2
2-Butanol																								x	x																	2	4	19
2-Butanol, 3-methyl-																																										ND	ND	17
2-Butyl-1-octanol																							14.81
2H-1-benzopyran-6-ol, 3,4-dihydro-2,2-dimethyl-7-(1,1,3,3-tetramethylbutyl)-
2-Hexanol
2-Hexyl-1-decanol																							11.11
2-Hexyl-1-octanol																							14.81
2-Methyl-6-(p-tolyl)hept-2-en-4-ol
2-Octanol
2-Pentadecyn-1-ol																							33.33
2-Pentanol																								x																50		ND	ND	9
2-Propanol				ND	ND	0.008	0.08																																			200	481	220
2-Propanol, 2-phenyl-																																										21	16	ND
3-Hexanol
3-Pentanol
3-Pentanol, 2-methyl-																															x
3-Penten-1-ol, 2,2,4-trimethyl-																																x
3-Tetradecyn-1-ol																											x
5-Methyl-2-(1-methylethyl)-cyclohexanol																							40.74
5-Methyl-2,1-methylethyl cyclohexanol																							3.7
7-Octen-2-ol, 2,6-dimethyl-																							11.11
Benzeneethanol, α,β-dimethyl-																											x
Benzenemethanol, α,α-dimethyl-								66
Benzyl alcohol																							70.37																		2.8
Butane-1,3-diol																								x
Butane-2,3-diol																								x
Cyclobutanol
Cyclohexanol, 4-(1,1-dimethylethyl)-
Dihydrocarveol																															x
Ethanol			1.28	0.01	0.375	0.034	0.002																	x					x								x	x				886	2173	281
Furfuryl alcohol																							33.33
Heptacosan-9-ol
Levomenthol
Menthol																																										ND	ND	28
Methanol
Neomenthol																																										ND	ND	2
Phenol				ND	ND	ND	0.009																100	x								x									4.3	481	154	239	x
Phenol, 2-(1,1-dimethylethyl)-4-(1,1,3,3-tetramethylbutyl)-
Phenol, 2,6-dimethyl-																																										ND	2	ND
Phenol, 4-(1,1,3,3-tetramethylbutyl)-
Phenol, 4-isopropenyl-																										x
Phenol, 4-methyl-				ND	ND	ND	0.038																										x									ND	ND	12
Phenylethyl alcohol																																							x			ND	ND	2
Propane-1,2-diol																																								37.5		99	6	ND
Propofol
Terpineol																																								37.5		ND	ND	4
Toluene, dibutylhydroxy-																																										64	ND	ND
trans-3-Caren-2-ol
Aldehydes
1-Phenanthrenecarboxaldehyde, 1,2,3,4,4a,9,10,10a-octahydro-1,4a-dimethyl-7-(1-methylethyl)-, [1S-(1α,4aα,10aβ)]-
2,4-Heptadienal																	x	x
2,4-Nonadienal												x						x			x
2-Butenal, 3-methyl-																																										ND	3	ND
2-Decenal																							3.7
2-Ethylacrolein																																										2	2	19
2-Furaldehyde																							77.78
2-Heptenal																		x														x
2-Hexenal												x						x			x
2-Nonenal												x					x	x			x
2-Octenal												x					x	x			x																			37.5
2-Propenal																																										5	2	ND
2-Propenal, 2-methyl-																																										ND	3	53
Acetaldehyde			0.12																					x													x	x
Benzaldehyde										x	x	x	x				x				x		100								x			x	x						<1	3	3	11
Benzeneacetaldehyde
Butanal																																										8	7	ND
Butanal, 3-methyl				ND	ND	0.017	ND																	x																50		6	7	87
Crotonaldehyde																																										ND	7	38
Decanal		x						36															100																			8	6	ND
Dodecanal																																										2	ND	ND
Formaldehyde
Heptanal		x										x					x	x		x	x			x					x			x				x	x	x			<1	6	8	4
Hexanal		x	1.59								x	x					x	x	x	x	x			x					x										x		1	36	45	ND
Hexanal, 2-ethyl-																																										30	21	ND
Hexanal, 4-methyl-		x
Nonanal		x						10			x	x			x			x		x	x		88.89						x			x				x	x	x	x		1	31	33	ND
Octanal		x										x			x		x	x		x	x								x					x	x						<1	6	10	9
Oxaldehyde																																										ND	ND	20222
Pentanal		x	1.78																										x													ND	11	ND
Propanal																								x																		13	10	ND
Propanal, 2-methyl-																								x																		ND	ND	150
trans-2-Butenal																																										ND	ND	2
Undecanal
Ketones
1(2H)-Naphthalenone, 3,4-dihydro-3,3,6,8-tetramethyl-
1-[4-(1-Hydroxy-1-methylethyl)phenyl] ethanone																							29.63
1-Octen-3-one																																x
2(1H)-Naphthalenone, octahydro-4a-methyl-7-(1-methylethyl)-, (4aα,7β,8aβ)-
2,3-Butanedione																																										6	18	28
2,6-Di-tert-butyl-1,4-benzoquinone																																										2	ND	ND
2,6-Di-tert-butyl-4-hydroxy-4-methylcyclohexa-2,5-dien-1-one
2-Butanone			0.66	0.66	0.147	0.035	0.042																	x	x									x	x							31	29	242
2-Butanone, 3-hydroxy-																								x																		27	31	71
2-Butanone, 3-methyl-																								x																		ND	8	19
2-Cyclopenten-1-one
2-Decanone
2-Heptanone			0.26									x	x	x	x		x				x			x																	47.9	ND	4	15
2-Heptanone, 6-methyl-																								x
2-Hexanone																								x																	5.8	ND	1	5
2-Hexanone, 5-methyl-																																x
2-Nonanone				ND	ND	ND	0.01																	x								x										ND	ND	4
2-Octanone																								x
2-Pentanone			3.3																						x																<1	8	8	118
2-Pentanone, 3-methyl-																																										ND	ND	4
2-Pentanone, 4-hydroxy-4-methyl-
2-Pentanone, 4-methyl-																								x																		15	4	ND
2-Pentanone, 5-hydroxy-
2-Propanone			3.84	3.25	2.7	0.304	1.405																	x	x				x													171	358	1187
2-Propanone, 1-(acetyloxy)-
2-Propanone, 1-hydroxy																																										ND	ND	3
2-Tetradecanone
2-Tridecanone																								x
2-Undecanone																								x
3-Heptanone																																										8	1	ND
3-Hexanone																																										ND	ND	2
3-Hexanone, 2,5-dimethyl-4-nitro-
3-Hexanone, 4-methyl-																															x
3-Octanone																																										ND	ND	4
3-Pentanone			3.59																																							ND	ND	4
3-Penten-2-one, 4-methyl-
4-Heptanone																								x
4-Heptanone, 2,6-dimethyl-
4-Hepten-3-one, 5-methyl-																											x
4-Penten-2-one, 4-methyl-
5,9-Undecadien-2-one, 6,10-dimethyl-, (E)-
5-Hepten-2-one, 6-methyl-																							88.89	x																		ND	20	ND
Acetophenone				ND	ND	ND	0.011																																			42	14	5
Acetophenone, 4-hydroxy-																										x
Benzophenone
Bicyclo[2.1.1]heptan-2-one, 1,3,3-trimethyl-																																x
Bicyclo[3.1.1]heptan-2-one, 6,6-dimethyl-, (1R)-
Camphenone																															x
Camphor																															x											7	ND	2
Carvone
Cyclohexanone			0.14								x								x			x										x				x	x	x				8	ND	ND
Cyclopentanone
Cyclopentanone, 1-methyl-
Cyclopentanone, 2-methyl-																																										ND	ND	285
Geranyl acetone																							25.93
L-menthan-3-one																																										ND	ND	2
Methyl vinyl ketone																																										ND	ND	28
Pent-4-yn-3-one, 2,2-dimethyl-																										x
Verbenone																																										ND	ND	2
Acids
3-Pentenoic acid, 4-methyl-
Acetic acid																							81.49	x																		77	44	39
Acetic acid, hydroxy-
Allantoic acid
Benzoic acid																																										ND	ND	24
Butanoic acid											x						x							x										x	x							ND	37	ND
Butanoic acid, 2-methyl-																								x
Butanoic acid, 3-methyl-																								x																37.5		ND	ND	14		ND	x	x	ND
Hexanoic acid																		x					14.81											x	x
Hexanoic acid, 2-ethyl-																							14.81
Octanoic acid																							92.59																			2	ND	ND
Oleic acid																																										ND	ND	19
Palmitic acid																																										ND	ND	157
Pentanoic acid															x			x																								ND	ND	3
Propanoic acid																x					x			x										x	x							ND	ND	188
Propanoic acid, 2-methyl-																							44.44	x																						ND	x	x	ND
Stearic acid																																										ND	ND	15
Undecanoic acid																							11.11
Esters and analogues
1,3-Benzenediol, o-cyclopropanecarbonyl-o'-(3-methylbut-2-enoyl)-
1,3-Diacetyloxypropan-2-yl acetate																								x
1-Propen-2-ol, acetate
2(3H)-Furanone, 5-ethyldihydro-
2(3H)-Furanone, 5-hexyldihydro-
2(3H)-Furanone, dihydro-5-methyl-
2(3H)-Furanone, dihydro-5-pentyl-
2-Ethylhexyl tetradecyl ester, oxalic acid																							3.7
2-Propenoic acid, 2-methyl-, oxiranylmethyl ester
2-Propenoic acid, butyl ester																																								62.5
3-Methylcyclopentyl acetate
4,7-Methano-1H-inden-6-ol, 3a,4,5,6,7,7a-hexahydro-, acetate
5-Oxotetrahydrofuran-2-carboxylic acid, ethyl ester
Acetic acid, 1-methylpropyl ester																																										4	2	ND
Acetic acid, 2-ethylhexyl ester																																										ND	2	ND
Acetic acid, 2-methylbutyl ester																																										ND	ND	3
Acetic acid, 3-methylbutyl ester																																										ND	3	11
Acetic acid, 3-methylheptyl ester
Acetic acid, butyl ester																								x																		4	3	4
Acetic acid, ethyl ester																																									16.2	11	6	ND
Acetic acid, isopropyl ester
Acetic acid, methyl ester																																										2	5	ND
Acetic acid, propyl ester			0.63																					x																		ND	12	ND
Acetic anhydride
Benzoic acid, 2-methylpropyl ester																																x
Benzoic acid, methyl ester																							100
Butanoic acid, 1-methylethyl ester
Butanoic acid, 2-methyl-, 1-methylethyl ester
Butanoic acid, 2-methyl-, 3-methylbutyl ester																																							x
Butanoic acid, 2-methyl-, butyl ester
Butanoic acid, 2-methyl-, ethyl ester																								x																		4	ND	ND
Butanoic acid, 2-methyl-, methyl ester
Butanoic acid, 2-methyl-, propyl ester																								x
Butanoic acid, 3-methyl-, 1-methylethyl ester
Butanoic acid, 3-methyl-, ethyl ester																								x	x																	3	ND	ND
Butanoic acid, butyl ester																	x	x																							<1	3	ND	12
Butanoic acid, ethyl ester			1.61														x							x	x																	39	ND	17
Butanoic acid, methyl ester			0.07																												x
Butanoic acid, propyl ester																								x	x					x
Butyrolactone																										x	x
Carbonic acid, dimethyl ester
Decanoic acid, methyl ester																							18.52
Dibutyl phthalate								91
Diethyl azodicarboxylate
Diethyl phthalate
Dimethyl phthalate																																										2	ND	ND
Formic acid, 2,4,4-trimethylpentyl ester																											x															2	5	ND
Formic acid, butyl ester																																										6	ND	ND
Formic acid, ethyl ester																																										ND	ND	68
Fumaric acid, eicosyl 2-methylpentyl ester																											x
Hexadecanoic acid, methyl ester								296
Hexanoic acid, ethyl ester												x			x		x	x																x	x							ND	ND	10
Hexanoic acid, hexyl ester												x			x
Hexanoic acid, pentyl ester												x			x			x			x
Homosalate
Isobornyl acetate																							22.22
Isopropyl acetate
Isopropyl myristate
l-Leucine, n-butoxycarbonyl-N-methyl-, undecyl ester
Methyl propionate
Methyl salicylate																							3.7
N-Cbz-glycylglycine p-nitrophenyl ester
Octanoic acid, ethyl ester																								x																50
Pentadecanoic acid, 14-methyl-, methyl ester
Pentanoic acid, 2,2,4-trimethyl-3-hydroxy-, isobutyl ester																											x
Pentanoic acid, 3-methylbutyl ester																																							x
Pentanoic acid, ethyl ester																								x	x					x
Pentanoic acid, propyl ester																								x
Phthalic acid, 2-isopropylphenyl methyl ester
Propanoic acid, 1-methylethyl ester
Propanoic acid, 2-methyl-, 1-methylethyl ester
Propanoic acid, 2-methyl-, 1-propyl ester
Propanoic acid, 2-methyl-, 3-hydroxy-2,2,4-trimethylpentyl ester
Propanoic acid, 2-methyl-, anhydride
Propanoic acid, 2-methyl-, butyl ester																											x
Propanoic acid, 2-methyl-, ethyl ester			1.23																					x
Propanoic acid, ethyl ester																								x	x					x
Propanoic acid, methyl ester
Propanoic acid, propyl ester																								x	x					x
Undecanoic acid, 10-methyl-, methyl ester																							40.74
Vinyl 2-ethylhexanoate																											x
Silanes/Silanols
Dimethyldifluorosilane																																										ND	ND	5
Trimethylsilanol																																										3	ND	ND
Siloxanes
1,1,3,3,5,5,7,7-Octamethyl-7-(2-methylpropoxy)tetrasiloxan-1-ol
Decamethylcyclopentasiloxane																																										4	6	11
Dodecamethylcyclohexasiloxane																																										ND	2	2
Hexamethylcyclotrisiloxane																																										3	11	41
Octamethylcyclotetrasiloxane																																										3	19	43
Ethers
1,1-Diethoxyethane																																										ND	ND	3
1,3-Dioxolane, 2-methyl-
1,4-Dioxane																																										114	86	ND
1,4-Dioxin, 2,3-dihydro-
2-(2-Ethoxyethoxy)ethanol																							11.11
2-(2-Methoxyethoxy)ethanol																							100
2-Butoxyethanol																							51.85																			7	3	3
2-Hexyloxy ethanol																							7.41			x
2-Phenoxyethanol																																										6	ND	7
2-Propanol, 1-methoxy-
3,3'-Bifuran, 2,2',3,3'-tetrahydro-
Benzene, 1-methoxy-4-methyl-
Benzene, 1-methoxypropyl-								10
Butane, 2,2-dimethoxy-
Diethylene glycol butyl ether																																										157	50	7
Ethanol, 2-buthoxy-
Eucalyptol																															x											8	ND	6
Methyl phenyl ether
Methyl tert-butyl ether	x
Octane, 1,1'-oxybis-
Propane, 2,2-dimethoxy-
Propylene glycol methyl ether																																										6	4	25
Spiro-1-(cyclohex-2-ene)-2'-(5'-oxabicyclo[2.1.0]pentane), 1',4',2,6,6-pentamethyl-
Tetrahydrofuran
How many VOCs were detected?	8	25	79	12	13	16	31	30	3	5	12	19	9	5	15	6	18	22	8	9	19	6	50	88	25	16	29	25	7	13	24	22	1	11	12	8	8	8	27	17	22	126	125	173	4	4	9	9	5
Matrix	Brain tissue from fire victims	Combustion of human, chicken, and porcine fats	Two human cadavers (sealed body bags)	Headspace air (0 hours) inside sealed body bag (white young Caucasian man, aged about 30–40 years old)	Headspace air (4 hours) inside sealed body bag (white young Caucasian man, aged about 30–40 years old)	Headspace air (8 hours) inside sealed body bag (white young Caucasian man, aged about 30–40 years old)	Headspace air (24 hours) inside sealed body bag (white young Caucasian man, aged about 30–40 years old)	Grave surface air	Blood clot	Blood clot/placenta	Blood	Muscle	Testicle	Skin	Body fat attached to skin	Adipocere	Adipocere	Fat	Bone vertebra	Bone	Bone	Three teeth	Human remains from morgue and crematorium	Human remains	6 human remains prepared from parts of organs (muscle, fat, liver, intestines); decomposed in glass jars (lab environment) and headspace sampled at 9 and 12 months	Whole human blood from one healthy adult female	5 human post-mortem cases	Human autopsy blood from 30 fire-related deaths	Fire-scene substrates & debris from incidents with human	Headspace from jars containing parts of 5 human cases	Soil from the cadaver decomposition island edge, sampling was 7 days after removal of the body	Human EDTA blood applied to concrete tiles and varnished bamboo wood tiles	Blood from 110 autopsy cases within 48 h PMI + 10 healthy adults	Human cadaveric blood from 4 trauma decedents (0 days)	Human cadaveric blood from 4 trauma decedents (3 days)	Human cadaveric blood from 4 trauma decedents (7 days)	Human cadaveric blood from 4 trauma decedents (14 days)	Human cadaveric blood from 4 trauma decedents (21 days)	Human tissues (kidney, liver, lung, heart, blood) from 5 cadavers	Headspace within shroud over donors; sterile indoor morgue; 8 donors (4F/4M)	Headspace inside the zipped body bag above the cadaver; 20 cadavers	Body-bag air from 9 corpses	Body-bag air from 9 corpses	Body-bag air from 9 corpses	One amputated left foot (mostly skeletonized) submerged in a water tank	Training aids from amputated limbs: foot (stored indoors)	Training aids from amputated limbs: foot (stored outdoors)	Training aids from amputated limbs: bone	Training aids from amputated limbs: tissue
Decay stage / PMI	NS	NS	Initial & bloated	Early decomposition, 4 days postmortem	Early decomposition	Early decomposition	Early decomposition	Buried; soft tissue (diagenesis)	NS	NS	NS	NS	NS	NS	NS	NS	NS	NS	NS	NS	NS	NS	early to mid-stage of decomposition	52 days of decomposition	At 9 and 12 months most remains were advanced decay	Fresh and degraded blood	~6-14 days	NS	NS	6 months of storage	Body discovered ~6 weeks after disappearance with adipocere present (advanced decay)	Blood aging/weathering at 0, 1, 2, 7, 22/28, 59, 84 days	PMI ≤ 48 h	Blood collected 4–5 h postmortem	Blood collected 4–5 h postmortem	Blood collected 4–5 h postmortem	Blood collected 4–5 h postmortem	Blood collected 4–5 h postmortem	~day 2–53 postmortem depending on cadaver	6–72 h postmortem	Fresh stage for all corpses; PMI 0–340 days	Fresh	Initial	Advanced	Mostly skeletonized/dry remains before submersion	Wet/dry bones and tissue	Wet/dry bones and tissue	Wet/dry bones and tissue	Wet/dry bones and tissue
Method	FET-GC-ITD	Headspace GC-MS	SPME GC-MS	TD-GC-MS	TD-GC-MS	TD-GC-MS	TD-GC-MS	TD-GC-MS (cryofocusing)	SPME GC-MS	SPME GC-MS	SPME GC-MS	SPME GC-MS	SPME GC-MS	SPME GC-MS	SPME GC-MS	SPME GC-MS	SPME GC-MS	SPME GC-MS	SPME GC-MS	SPME GC-MS	SPME GC-MS	SPME GC-MS	SPME GC-MS	TD-GC-MS	TD-GC-MS	SMPE-GC×GC–TOFMS	HS-SPME-GC×GC-HRTOFMS	SPME GC-MS		TD-GC-MS	SPME GC×GC-HRTOFMS	SPME GC×GC-TOFMS	GC-MS/MS	SPME GC-MS	SPME GC-MS	SPME GC-MS	SPME GC-MS	SPME GC-MS	TD-GC×GC–TOFMS	TD-GC×GC–TOFMS	TD-GC–MS	TD-GC-MS and GC-O	TD-GC-MS and GC-O	TD-GC-MS and GC-O	TD-GC×GC-TOFMS	TD-GC×GC-TOFMS	TD-GC×GC-TOFMS	TD-GC×GC-TOFMS	TD-GC×GC-TOFMS
Notes			a	b	b	b	b	c															d		e	e				e										d	f	g	g	g	h	i	i	i	i
[truncated: 4 more columns]
